# Supplementary material for: Chitosan as Valuable Excipient for Oral and Topical Carvedilol Delivery Systems
Source: Pharmaceuticals (Basel). 2021 Jul 23;14(8):712. doi: 10.3390/ph14080712 (PMC8401298; doi:10.3390/ph14080712)
Supplement: Supplementary file 1 [file pharmaceuticals-14-00712-s001.zip]

Archive with 1 entries (1 files):
- pharmaceuticals-1281457-supplementary.pdf
